# Supplementary material for: Soluble TREM2 ameliorates pathological phenotypes by modulating microglial functions in an Alzheimer’s disease model
Source: Nat Commun. 2019 Mar 25;10:1365. doi: 10.1038/s41467-019-09118-9 (PMC6433910; doi:10.1038/s41467-019-09118-9)
Supplement: Supplementary file 3 — Source Data [file 41467_2019_9118_MOESM3_ESM.xlsx]

## Sheet: Figure 1
Figure 1c			Figure 1d							Figure 1f			Figure 1h			Figure 1i
Vehicle	sTREM2		﹤ 20 μm		20-40 μm		﹥ 40 μm			Vehicle	sTREM2		Vehicle	sTREM2		Vehicle	sTREM2
4.29533	3.081		Vehicle	sTREM2	Vehicle	sTREM2	Vehicle	sTREM2		2.61905	3.16667		2.9685	2.348		693.415	775.193
8.99967	5.51367		20.7975	17.4699	14.9742	11.6466	12.4785	3.3276		3.66667	4.53333		1.033	0.655		594.427	621.073
3.1994	2.864		35.7717	21.6294	26.6208	23.2932	26.6208	17.4699		3.69231	5.4		1.803	0.819		593.394	535.407
3.897	2.692		19.9656	14.4751	15.5981	8.48538	14.4751	6.48882		2.90909	5.25		1.633	1.888		561.564	602.333
4.44388	3.42875		28.9501	19.9656	19.3417	12.9777	17.969	5.98968					3.67437	2.36414		552.647	594.358
7.162	5.797		26.8288	22.4613	20.6787	11.8546	19.0297	7.17514					2.7825	1.87275		606.241	450.645
			24.957	18.0938	18.7178	18.3018	18.7178	8.73495

## Sheet: Figure 2
Figure 2a							Figure 2c					Figure 2e			Figure 2f			Figure 2h
Iba1		GFAP					Iba1		GFAP			Vehicle	sTREM2		Vehicle	sTREM2		Vehicle	sTREM2	Inactive sTREM2
Vehicle	sTREM2	Vehicle	sTREM2				Vehicle	sTREM2	Vehicle	sTREM2		127.281	288.669		3.3276	5.8233		1.03095	4.12505	1.25757
1	1.84639	1	0.699374				1	3.76305	1	1.24566		142.255	261.55		2.4957	5.49054		0.968761	3.96764	1.03368
1	1.84961	1	1.24615				1	5.02189	1	0.922058		222.117	302.978		5.40735	11.6466		1.00028	5.27876	1.14284
1	1.40134	1	1.00762				1	2.78184	1	0.963321		210.887	313.522		4.36748	6.23925		0.97254	4.02246	1.06049
1	1.05078	1	0.997225				1	3.99551	1	1.11777		223.365	326.937		1.24785	1.87178		1.07614	2.82767	1.63352
																		0.951332	3.03054	0.833289
																		0.890053	3.81324	1.60446
																		1.07163	5.45004	1.05493
																		1.03835	3.27732	0.793382

## Sheet: Figure 3
Figure 3b			Figure 3d					Figure 3f			Figure 3h					Figure 3i					Figure 3j
Vehicle	sTREM2		Microglia		Macrophage			Inactive sTREM2	sTREM2		-Cyto D		+Cyto D			-Inhibitors		+Inhibitors			Vehicle	sTREM2
4.78	7.47		Inactive sTREM2	sTREM2	Inactive sTREM2	sTREM2		17	19.3		Vehicle	sTREM2	Vehicle	sTREM2		Vehicle	sTREM2	Vehicle	sTREM2		1.05855	1.17237
3.12	9.33		15.6	15.3	7	5.69		16.3	18		1.05343	1.368	0.269143	0.335143		1.09828	1.69458	3.80647	4.57617		1.0812	1.04572
3.59	8.51		20.3	29.3	5.91	5.74		15.2	19.4		0.895714	1.26343	0.236571	0.308571		0.99923	1.5018	3.86652	4.24041		0.860244	1.20118
4.06	10.58		21.1	35.8	6.79	9.88		13.5	12.4		1.05086	1.32257	0.229714	0.311143		0.902486	1.20747	3.2807	4.65257		1.06904	1.99139
3.38	8.33		10.8	16.4	8.59	6.84		11.4	13.6		0.89642	1.59575	0.536735	0.906274		1.04723	0.907307	2.16289	3.13356		0.940173	1.43616
3.42	9.81		12.1	19	7.75	6.85		15.7	21.3		0.938465	1.48571	0.482536	0.875397		0.923874	0.956365	2.02271	2.52959		0.98973	1.74613
			18.9	21.1	3.09	3.03		10.7	11.4		1.16512	1.77379	0.425052	0.678638		1.0289	1.03838	2.07662	2.86677		0.998114	1.68635
			20.3	24	5.18	3.95		10.9	18.3		1.04737	1.17539	0.573802	0.450593		0.972441	0.841034	1.72571	2.22612		0.890931	1.49393
			26.8	27.5	3.4	2.88					0.966959	1.87667	0.411685	0.74296		0.917156	0.906353	1.64778	2.08621		1.11095	1.65327
											0.985672	0.895628	0.615674	0.282362		1.1104	0.968237	1.80776	2.20207		0.875035	1.46992
																1.4323	1.21041	2.83401	4.15107		0.824461	1.55801
																0.505637	0.866263	2.72801	4.33571		1.29972	1.72626
																1.06207	1.13405	3.72411	4.68834

## Sheet: Figure 4
Figure 4c					Figure 4f									Figure 4h														Figure 4j
Ctrl		PLX3397			Ctrl		PLX3397							Ctrl														PLX3397
Vehicle	sTREM2	Vehicle	sTREM2		Vehicle	sTREM2	Vehicle	sTREM2						NR2A	NR2B	NR1	GluR1	GluR2	PSD95	vGluT1	Syn	Iba1						NR2A	NR2B	NR1	GluR1	GluR2	PSD95	vGluT1	Syn	Iba1
2.952	2.27467	4.16967	5.887		136.901	154.91	119.136	127.818						1.13175	1.14273	0.96433	1.69129	1.40596	1.17381	2.05184	1.02237	2.34123						0.589263	0.826868	0.7224	0.950204	0.751717	0.355704	0.864276	0.595688	0.892473
1.825	1.18125	2.14583	1.697		106.504	115.714	156.994	155.762						0.955252	1.10286	0.90435	1.28005	1.83083	0.941438	1.91726	0.953063	2.38739						0.638123	0.814473	0.841707	0.893337	0.791497	1.21502	0.888217	1.01575	0.807133
2.152	1.598	1.89875	2.513		115.842	123.987	134.981	140.141						1.72761	1.10313	1.38055	1.62009	1.60163	1.44008	2.21936	1.0596	2.91831						0.811929	0.863462	0.580418	1.22287	0.880949	1.86585	1.11758	0.976064	1.13442
2.889	2.407	2.9185	2.323		120.431	137.2	151.227	154.364						0.927806	1.27897	1.23643	0.996982	1.66749	0.956942	1.10622	1.11471	1.80922						0.78497	1.02985	0.803109	0.658863	0.519076	0.823283	0.627602	1.16306	0.694129
3.875	2.96225	4.30067	5.042		145.734	184.067	160.931	118.07						0.425765	0.635054	0.933695	0.832246	0.752703	1.30172	0.949029	0.984703	2.28433						1.5055	1.17994	1.50554	1.54902	1.49464	1.18234	1.44412	1.42364	1.89
					129.302	138.371	112.069	168.639						0.771423	0.817648	0.972418	1.40146	0.934712	0.795297	0.690144	0.875909	1.68365						0.799566	0.754108	0.825487	0.859249	0.804969	1.15548	1.24871	0.983449	1.00151
					126.576	168.749								1.58555	1.0595	0.786457	0.995529	1.429	0.89509	2.84131	0.8505	1.00404
					108.299	146.155								1.38244	1.19199	1.50318	1.24414	1.08529	1.09716	1.24647	0.938044	1.32926
					155.539	164.428
					127.967	175.515

## Sheet: Figure 4d and e
Figure 4d																							Figure 4e
Ctrl-Vehicle											Ctrl-sTREM2												PLX3397-Vehicle							PLX3397-sTREM2
92.1328	129.465	110.869	104.002	106.876	121.715	116.368	93.469	119.262	115.966		97.8504	109.543	86.9638	91.6855	97.8468	95.335	83.258	93.154	109.281	91.1744			99.4226	126.603	94.8831	103.411	89.9526	100.296		109.515	93.6302	96.8485	98.1051	104.941	97.2518	120.285
94.7251	92.4155	90.537	98.4743	99.758	116.386	112.691	102.229	115.349	98.2558		95.7927	102.391	84.1814	91.8425	101.226	79.0459	88.6892	100.587	99.0264	79.5922			102.058	124.184	89.9093	98.7387	100.444	93.5727		102.876	80.7393	98.3015	93.1633	104.288	98.6145	105.565
97.6544	113.55	106.366	105.34	106.504	110.63	107.031	92.2643	106.404	102.007		92.9628	102.464	94.7302	95.2863	112.069	100.607	83.028	100.415	104.015	94.7786			100.022	108.865	101.518	97.4999	88.2061	94.9643		96.4035	91.4416	90.3316	95.2548	103.673	96.3043	123.859
96.4762	100.215	84.4902	97.5727	107.167	115.413	107.918	93.7842	104.509	82.3602		93.316	100.49	94.1922	96.7006	108.916	97.7725	96.3906	92.4213	96.7712	98.5703			93.033	119.546	97.0908	98.6085	91.5372	91.9176		107.958	87.208	92.2118	94.5536	112.528	93.6926	113.197
100.56	92.9635	107.184	102.686	100.839	115.441	122.374	97.499	103.907	89.9058		98.3598	102.223	98.4882	94.5525	106.097	104.261	90.7738	100.403	108.87	84.5184			98.6236	122.208	94.2891	93.8965	88.4254	96.6726		98.2018	98.0797	99.0774	99.4445	98.5917	91.2397	110.213
98.8728	98.702	127.987	101.416	100.686	103.519	102.702	98.9627	113.277	104.612		98.1159	97.5299	104.57	99.8132	89.3111	99.5886	100.553	98.8709	98.1387	95.7685			102.773	96.4587	93.665	96.276	96.5538	96.1586		104.852	93.5612	104.198	96.8454	105.309	92.1492	105.147
98.2058	138.617	90.7329	107.499	95.5619	102.761	100.362	96.1273	103.267	88.3351		99.7532	99.0744	88.5204	102.097	99.1921	101.74	94.1868	97.4105	107.854	98.6887			102.803	102.647	95.8245	98.3061	98.0071	106.022		97.542	94.9607	101.444	96.1056	104.161	92.0242	110.312
97.5108	98.4428	110.817	102.215	95.0318	93.9825	107.009	111.632	94.584	89.2644		101.56	99.9298	92.629	89.3652	118.87	96.7909	90.1641	98.7441	110.25	114.875			97.667	89.4592	94.2849	108.537	81.4927	108.481		109.304	97.8526	101.746	98.8495	101.948	94.6006	99.3512
99.2961	85.5056	100.582	106.046	101.302	95.8952	107.956	109.626	100.159	86.7871		102.681	100.838	105.463	100.849	99.7511	85.398	98.7937	100.717	100.339	107.887			92.497	108.842	98.9659	96.2871	98.2283	101.12		97.4516	96.4744	103.596	98.8757	105.865	99.6662	93.6657
100.032	85.1861	102.694	103.83	98.9492	97.1432	91.0465	99.278	105.708	81.6204		101.634	98.813	98.7732	95.2269	102.968	118.612	107.844	96.1741	89.3904	108.156			101.463	102.146	100.912	95.1253	106.671	103.626		95.5327	97.8438	101.192	102.69	88.9885	98.5467	95.2947
99.3536	89.295	103.246	100.577	91.7462	96.5679	92.5111	99.7159	100.079	116.309		104.417	99.3775	100.919	100.47	83.5336	103.623	98.9504	96.4509	94.4756	97.1891			105.364	100.525	93.8774	101.57	103.78	103.661		103.235	104.216	103.089	103.275	104.244	96.8725	96.313
101.706	101.75	98.1514	110.785	107.951	97.3046	96.5876	101.43	99.731	125.523		99.9125	96.389	102.709	108.677	105.791	105.445	109.728	103.439	101.232	100.734			102.497	98.2738	100.319	94.0817	101.758	104.332		100.064	106.296	98.6248	99.8064	87.2465	100.016	103.826
103.732	95.2649	123.647	106.558	104.628	95.7982	75.1661	101.239	92.2715	115.302		102.603	96.821	104.8	101.728	113.275	99.0813	104.14	101.073	87.3075	94.8115			105.634	84.9838	105.35	101.057	104.977	105.45		93.8438	106.853	110.69	99.9702	95.0115	104.467	85.0945
102.396	97.3495	85.1769	98.1685	106.224	95.9829	81.6888	101.325	90.5699	119.678		102.532	98.5982	102.852	103.267	90.1943	116.232	102.408	103.693	91.8864	102.862			99.9894	88.3378	110.5	97.9235	93.392	100.434		99.902	101.907	101.072	97.7362	106.037	102.644	95.8484
105.306	101.118	90.7094	93.9644	97.1488	97.3559	101.185	103.223	93.2157	111.747		98.5312	97.7992	107.801	110.775	83.3589	107.083	116.802	101.543	100.218	107.466			95.838	84.8986	106.309	102.928	102.578	97.1039		102.752	106.169	116.276	102.224	96.805	108.088	90.748
102.528	101.248	88.5839	91.8435	91.3377	94.5781	95.1295	104.641	90.5675	89.1003		97.1125	100.976	109.44	106.211	102.263	100.215	104.666	99.4792	101.744	104.164			105.752	87.9354	104.806	106.888	104.478	93.6115		104.026	107.149	111.803	101.074	109.569	107.741	93.2342
99.6637	112.45	83.2859	86.072	100.237	95.6491	104.669	98.7242	94.6094	103.478		102.18	97.3365	107.821	105.015	98.5584	86.4164	95.1576	104.42	97.8469	108.018			102.019	101.001	105.58	103.539	107.59	99.99		93.1577	109.82	103.775	106.022	96.4992	106.684	93.1142
103.348	95.5693	102.298	92.0877	91.4143	87.0898	91.9565	100.357	90.7495	98.3227		104.788	97.0725	107.336	98.3473	82.7551	107.734	111.317	98.5783	107.875	105.654			104.125	85.5273	104.536	100.107	112.35	98.3282		100.513	106.403	103.999	102.592	90.9194	107.648	74.9588
104.627	70.2017	98.9847	92.814	101.822	88.6112	89.4767	96.9861	93.6475	93.6572		103.608	97.2017	102.141	99.8247	102.322	98.8724	109.37	104.561	101.004	105.226			93.7175	91.0131	110.993	102.149	118.47	101.677		92.3019	110.453	107.166	106.205	91.5791	107.994	91.9636
101.872	100.692	93.6576	98.0501	94.8174	78.1748	96.1716	97.4871	88.1325	87.7695		102.291	105.131	105.67	108.265	101.701	96.1457	113.781	107.865	92.4753	99.866			94.7007	76.5449	96.3885	103.071	111.109	102.579		90.5678	108.942	101.459	107.207	91.7955	103.756	98.0076
206.56	557.367	403.879	289.016	255.857	299.753	159.203	186.568	219.204	220.428		252.8	208.783	356.51	176.183	547.916	233.324	310.926	334.704	328.836	274.924			288.994	350.457	200.558	271.848	275.402	247.899		311.24	297.618	189.436	237.109	270.676	180.022	630.189
210.735	421.337	220.414	226.029	205.319	217.324	146.31	172.934	184.298	174.579		228.032	187.179	280.965	148.024	436.877	190.124	215.441	267.5	246.739	233.515			203.221	233.459	166.935	204.727	270.053	214.993		240.516	267.285	163.153	196.105	194.287	138.31	456.917
190.622	323.727	149.832	163.154	169.962	164.909	106.03	167.519	137.699	145.796		199.84	178.958	223.276	142.412	254.698	170.509	187.296	186.995	190.646	184.328			159.125	157.699	156.231	166.004	211.042	202.873		187.915	230.608	149.968	177.153	137.07	119.538	333.949
159.679	210.88	123.239	117.082	144.718	141.973	155.215	162.37	132.571	155.299		185.73	155.633	217.471	133.431	159.775	163.797	160.306	175.85	158.684	157.284			142.339	141.111	143.338	164.418	196.601	178.641		159.931	214.582	132.488	165.962	122.732	110.939	262.548
179.198	168.601	105.459	109.587	133.157	133.791	160.156	154.818	112.78	149.73		177.187	145.463	198.848	131.636	204.917	143.818	150.999	155.118	156.405	146.287			139.51	118.113	141.95	160.807	182.736	165.823		147.351	194.334	138.345	156.582	107.59	113.1	232.686
173.492	138.235	96.7522	117.263	131.921	107.824	129.887	137.172	109.132	159.363		172.54	153.589	186.693	128.292	133.667	140.743	156.997	160.815	139.064	150.144			138.209	105.097	134.774	146.441	187.674	156.455		150.168	192.906	139.333	150.688	113.943	116.859	213.258
147.12	144.65	111.084	111.487	130.2	94.9643	137.417	149.544	112.102	149.132		169.789	140.318	178.02	134.406	184.762	148.811	169.641	160.541	142.151	142.383			135.264	99.6799	131.977	150.38	198.947	148.115		142.543	179.755	124.826	152.113	117.705	117.758	225.163
137.788	148.463	105.521	107.828	128.949	107.409	121.135	153.157	106.801	142.434		157.018	152.011	187.035	127.745	179.011	162.571	167.103	138.282	136.553	125.007			129.585	91.3646	132.972	162.87	184.405	144.968		142.932	183.546	133.023	145.595	123.89	123.826	209.236
148.663	126.148	102.138	123.176	132.313	92.5326	155.416	153.153	103.801	140.496		153.076	146.159	167.015	124.143	204.874	141.851	189.501	159.577	135.575	141.542			125.256	80.5877	123.339	143.768	189.064	147.779		145.242	171.487	131.135	147.748	131.411	129.172	201.708
149.64	143.537	117.324	109.379	138.528	100.83	135.793	153.269	106.934	140.636		147.376	146.718	172.566	128.586	195.577	134.163	187.869	157.008	145.072	160.516			126.145	86.941	130.85	155.93	183.232	144.934		155.553	180.024	138.696	146.815	123.934	134.28	204.625
155.201	115.984	104.768	128.225	133.821	100.948	156.863	141.795	103.846	134.972		164.374	123.756	168.916	131.774	210.702	123.735	175.972	155.995	133.928	158.491			119.764	90.148	130.777	158.5	183.633	145.569		156.74	175.787	137.856	145.039	128.439	141.626	202.696
158.144	101.945	122.98	132.285	136.975	92.7775	133.558	144.485	113.973	134.723		159.738	146.647	168.951	129.067	201.308	133.25	186.079	161.628	147.19	144.238			129.375	78.9654	131.738	161.577	186.41	139.662		153.691	169.796	136.027	144.107	115.75	140.726	220.513
151.947	67.3594	131.084	134.801	125.917	102.807	102.665	146.526	107.981	133.162		151.821	143.046	173.118	129.208	180.977	133.505	167.725	153.666	137.147	141.719			127.168	67.7703	134.206	158.561	181.4	141.694		142.624	173.184	132.066	151.638	123.402	142.743	237.43
150.244	94.7921	97.3247	133.079	139.833	83.4909	145.169	144.908	106.188	132.572		146.464	133.09	160.626	131.795	154.938	134.333	174.771	149.306	146.284	151.542			127.925	82.5123	125.704	161.342	188.748	127.847		146.863	164.962	134.703	149.672	109.713	142.829	234.902
153.583	84.9724	107.542	130.792	128.278	98.6814	141.099	141.244	111.225	125.982		152.746	143.285	163.278	134.145	222.681	145.223	163.035	164.207	136.303	142.186			128.062	86.3348	126.906	146.144	187.516	131.608		136.331	167.124	135.4	151.149	126.034	144.008	216.096
145.148	87.6186	102.569	129.031	142.157	100.335	148.428	138.456	122.721	126.112		148.937	116.453	165.005	134.374	196.794	151.711	161.374	142.279	133.981	170.566			127.307	90.5513	129.271	153.842	167.964	134.224		133.335	175.769	134.175	151.675	129.002	143.367	222.473
142.125	91.4764	106.5	142.233	140.062	108.395	137.193	145.022	115.656	118.132		151.93	121.062	156.686	130.444	215.027	142.07	172.805	153.505	136.11	151.891			125.121	99.1748	127.524	162.144	163.823	129.698		126.525	169.306	136.023	150.051	113.998	143.475	210.153
148.089	92.9955	107.694	142.745	137.773	86.8735	130.264	149.552	121.512	121.007		160.403	126.874	158.602	131.257	253.025	135.501	180.793	139.621	134.718	150.351			132.181	109.356	123.736	149.19	173.816	130.367		126.237	168.079	139.736	147.203	102.955	141.768	217.65
145.386	99.3439	101.513	149.042	121.374	100.601	112.477	146.211	131.288	115.355		144.546	127.457	155.923	126.9	236.78	148.239	184.373	138.746	145.167	148.487			120.507	115.579	127.724	156.593	181.227	130.848		122.804	174.833	135.656	149.483	104.811	140.112	207.959
146.425	97.0173	106.971	142.361	131.206	95.1659	135.816	138.583	136.204	126.403		145.292	124.044	159.81	139.371	227.402	152.272	174.951	143.463	137.22	154.995			122.552	108.463	130.243	149.326	180.176	133.589		121.942	176.565	135.199	152.005	117.99	136.753	183.523
146.934	89.3178	95.7362	148.553	125.417	95.1996	136.252	149.207	141.517	127.388		145.08	117.969	160.184	132.32	184.068	155.238	166.177	137.506	132.48	144.669			126.456	132.787	138.728	153.028	188.834	139.938		118.92	171.062	131.645	152.829	121.117	137.21	213.933
149.845	127.755	113.511	143.627	141.368	99.6404	154.427	142.914	136.757	125.134		146.889	121.233	159.623	121.71	231.498	134.42	155.558	139.334	130.94	152.555			120.777	105.022	128.982	156.616	179.502	141.321		123.036	168.058	134.238	154.037	137.956	135.804	187.832
147.45	103.238	99.1957	152.736	133.934	100.996	115.982	161.948	144.492	126.612		153.172	129.66	149.862	128.351	219.834	120.978	162.715	144.63	141.988	158.76			118.406	118.606	128.06	144.17	185.534	137.444		126.37	162.529	135.4	153.551	129.398	134.674	211.112
149.822	136.99	117.374	149.45	148.642	109.732	155.945	145.649	139.259	146.475		151.593	111.839	157.825	131.768	201.059	142.401	163.389	147.932	150.936	168.425			119.307	113.68	132.088	153.306	179.268	137.554		136.692	169.043	140.111	156.414	131.311	137.262	189.089
149.441	91.6454	95.9121	156.829	134.472	107.108	134.381	144.179	138.817	155.116		147.128	117.546	161.16	123.499	213.031	141.635	163.513	134.635	150.975	158.497			119.573	110.662	134.55	151.642	167.737	140.536		132.32	166.154	146.227	152.129	119.997	137.5	210.119
147.464	103.568	103.644	152.974	128.804	112.273	140.816	138.018	140.216	155.175		140.18	118.739	153.82	133.365	211.404	146.72	182.309	151.145	137.272	164.18			119.851	119.721	141.611	151.167	175.465	140.319		118.539	167.084	142.573	155.739	100.952	136.049	198.26
139.522	130.818	115.157	141.511	129.182	120.226	132.993	137.246	144.53	151.119		150.557	123.014	153.64	132.488	209.929	134.628	172.662	151.58	139.057	177.551			112.546	114.884	137.285	148.793	158.701	134.456		132.899	164.146	147.117	144.95	108.439	140.347	208.009
145.941	124.995	103.877	133.392	144.306	109.65	139.134	136.131	149.13	152.954		140.731	118.457	154.418	132.579	181.983	142.805	163.462	154.365	149.526	167.58			111.821	146.17	148.815	152.803	170.868	133.558		134.81	167.459	135.557	159.389	103.742	140.62	194.554
137.628	111.105	91.2431	127.162	137.837	109.777	141.534	130.32	149.248	153.301		152.069	115.098	151.616	128.66	222.773	141.142	165.925	145.594	149.569	159.816			118.478	127.746	140.263	151.429	182.634	140.826		144.012	163.164	131.239	150.516	104.147	141.766	193.417
139.501	128.202	117.681	119.481	136.78	115.308	132.758	125.922	142.414	156.704		150.699	123.77	142.485	129.943	186.039	142.142	172.029	156.434	151.218	153.354			126.505	145.085	143.657	154.6	165.366	136.561		130.161	163.78	132.119	155.023	111.208	142.119	193.312
142.389	120.924	106.515	127.875	137.622	110.264	142.628	133.029	146.489	155.3		152.441	120.634	162.107	132.147	197.645	140.415	170.089	134.385	150.513	180.06			121.52	133.308	146.559	155.759	164.786	142.43		125.585	165.255	130.086	151.519	121.334	139.03	229.744
137.86	98.0754	100.375	131.447	131.571	121.522	148.828	126.878	161.965	146.805		145.396	122.389	134.011	125.758	199.298	152.874	163.868	139.985	160.583	162.476			124.086	147.129	139.322	156.616	155.999	139.132		125.439	164.178	128.37	151.782	115.795	141.785	207.812
140.942	98.7129	106.571	139.975	132.124	122.505	140.134	129.218	143.839	153.178		146.416	124.286	148.566	129.081	218.034	138.804	171.113	155.658	167.505	165.525			122.755	169.882	149.606	162.22	166.358	136.874		138.603	163.401	128.331	149.206	116.101	134.666	204.412
142.421	102.474	100.909	138.179	140.18	114.746	133.923	122.081	136.111	150.143		139.083	125.941	155.237	125.661	232.854	142.838	163.711	128.763	149.853	172.519			115.962	164.955	141.101	154.164	161.514	134.116		139.671	169.593	129.028	150.314	115.572	136.694	204.244
139.215	126.674	119.839	134.546	125.593	120.306	174.826	128.435	144.492	128.958		147.997	110.238	135.708	128.271	198.091	142.296	176.668	140.757	161.49	151.522			123.059	163.866	137.597	162.849	169.249	134.007		143.171	164.325	132.202	147.553	126.267	133.208	202.856
137.964	127.641	92.8056	142.685	121.037	124.75	130.923	123.547	141.826	125.571		155.846	120.668	142.736	126.599	189.564	136.181	182.775	136.11	165.728	158.579			110.724	156.673	136.911	147.294	176.272	139.095		147.741	163.469	130.428	152.218	127.848	128.868	196.556
137.425	128.77	89.1425	137.481	123.251	120.999	132.217	127.403	156.382	116.31		140.232	119.852	135.843	125.755	200.394	144.203	161.511	128.011	169.778	162.154			113.958	149.084	144.495	155.497	155.542	134.428		156.53	153.593	128.206	150.221	131.7	128.095	193.805
141.909	123.389	102.247	120.728	125.024	120.395	107.018	137.469	142.603	136.813		150.339	120.243	147.779	130.733	175.35	142.021	169.472	128.247	164.747	162.262			110.694	150.071	138.616	156.256	154.864	131.917		143.389	162.862	131.558	147.847	119.004	126.904	197.924
139.757	120.119	109.832	120.933	137.344	129.277	103.606	124.688	162.095	145.476		147.962	119.841	139.117	131.651	200.327	145.411	169.498	145.14	157.675	178.094			114.058	153.722	135.427	152.371	146.805	128.701		142.991	165.462	129.425	149.048	112.606	126.109	198.073
144.386	98.0403	95.5926	126.27	129.091	130.799	122.853	115.286	169.094	137.222		149.873	115.783	136.903	129.322	172.592	136.592	174.36	168.186	151.546	187.617			117.267	148.546	136.606	151.061	150.494	127.627		147.453	156.805	135.337	153.967	107.329	129.046	196.35
137.395	102.878	106.932	135.653	138.84	120.37	147.581	124.723	145.364	131.656		156.61	130.239	146.364	136.305	215.777	145.897	177.593	153.355	166.216	182.421			119.806	144.977	135.489	145.632	155.76	128.689		126.792	166.808	137.48	151.832	126.903	130.761	190.792
138.908	112.035	95.8278	143.293	147.656	125.07	124.546	115.578	152.114	125.713		153.774	107.63	146.748	128.773	192.013	139.358	172.547	142.971	162.936	177.258			117.326	161.011	134.817	151.464	155.243	132.199		120.537	152.391	139.104	149.537	90.1291	130.73	200.388
140.299	120.934	90.1647	133.204	151.319	133.298	131.476	119.764	139.086	144.359		149.223	113.745	136.126	129.151	224.751	147.511	166.458	128.415	163.972	193.379			113.296	143.332	136.22	150.393	152.868	124.432		126.143	160.398	134.507	151.311	106.948	130.218	169.174
134.338	86.2198	128.185	141.41	152.388	130.598	136.393	124.297	140.214	154.773		165.738	119.538	132.965	135.008	216.689	150.196	164.67	143.647	162.363	166.423			112.728	143.691	136.581	148.267	169.277	125.373		124.823	161.803	133.283	150.497	114.967	130.454	182.826
139.556	112.068	114.976	142.114	147.736	127.907	170.827	121.128	158.274	149.201		161.919	107.262	133.45	130.381	186.504	132.447	180.757	129.835	160.716	185.411			105.605	140.383	137.343	156.137	159.397	128.693		133.542	156.058	136.298	151.492	103.711	126.714	184.761
139.758	97.9146	97.2194	137.091	156.641	137.795	139.722	118.088	161.945	140.852		162.961	109.046	138.055	136.22	176.381	145.328	173.907	127.575	165.7	176.36			104.547	139.672	140.654	151.706	159.787	120.981		116.942	163.441	131.093	153.016	111.62	128.834	181.721
144.359	117.856	99.5345	135.882	158.293	132.511	132.687	120.734	156.186	153.557		153.843	114.978	139.25	135.272	183.901	145.649	176.632	124.385	170.532	168.445			119.998	146.566	135.813	152.162	158.691	120.509		129.646	162.653	132.734	150.801	107.528	124.062	167.533
142.24	92.1324	104.656	131.53	180.293	123.282	135.428	127.728	135.237	147.29		159.522	119.983	149.198	136.339	201.86	143.656	168.222	142.914	168.241	168.981			116.823	163.153	131.905	152.498	175.168	117.218		130.499	160.062	146.285	152.191	96.0766	118.911	174.357
136.419	117.441	104.71	131.817	174.826	130.332	118.77	103.551	150.752	120.437		155.055	109.665	148.794	134.888	199.056	146.078	171.777	144.672	166.009	178.748			120.886	153.312	134.454	153.509	169.748	116.624		123.156	158.542	132.378	149.036	97.9113	120.753	178.567
139.401	109.189	110.882	129.657	132.75	129.16	145.757	120.162	148.911	122.349		161.488	118.862	133.856	133.538	180.051	145.72	154.315	150.124	157.122	194.414			117.165	140.565	135.564	156.582	163.965	118.396		123.534	162.024	133.44	152.223		120.463	178.214
135.844	142.422	133.796	126.07	145.312	137.63	137.852	114.524	147.944	127.784		154.595	111.077	131.071	137.036	198.85	130.565	156.055	155.239	169.621	166.314			123.797	145.626	131.7	152.648	173.841	116.559		122.929	147.541	138.544	150.725		120.846	178.584
139.059	115.211	107.407	123.124	141.076	130.494	131.005	117.959	157.706	128.21		160.953	124.552	127.101	130.606	158.496	131.823	172.92	139.31	160.992	174.321			118.493	139.446	141.337	155.212	170.116	117.355		126.842	161.524	133.058	153.193		120.445	176.504
143.074	123.669	98.7791	118.594	141.347	140.734	116.041	111.312	153.187	123.438		159.985	111.331	126.523	139.271	186.192	146.465	174.139	150.759	144.31	184.056			116.431	141.483	130.2	149.756	168.664	114.187		123.7	153.748	135.966	151.844		116.611	180.556
140.197	84.0109	100.092	120.546	151.614	135.058	145.298	111.29	151.418	128.588		157.771	113.566	129.76	139.296	182.064	144.618	163.304	147.78	167.739	171.385			117.383	137.862	134.512	151.947	171.671	108.866		121.422	154.072	141.446	158.789		118.545	159.661
135.42	114.765	98.6295	122.919	155.763	130.759	135.581	112.829	158.061	126.334		154.758	118.02	123.797	135.451	151.302	137.405	179.936	146.392	169.479	195.628			116.854	145.146	137.958	153.446	173.643	113.75		122.437	157.442	136.595	156.5		115.979	153.238
135.641	103.401	104.577	117.964	138.602	118.167	109.959	104.885	156.262	124.832		149.699	107.382	122.152	138.875	177.581	140.167	180.054	149.67	163.97	157.853			124.58	160.483	129.96	152.167	162.859	110.536		136.331	149.738	144.807	152.103		113.047	164.411
131.148	86.1732	132.744	122.376	145.884	134.147	128.017	108.849	163.876	125.746		148.368	115.797	118.696	140.976	204.06	137.282	164.453	147.345	159.811	181.339			120.367	171.503	132.952	148.015	137.626	110.288		131.729	162.212	142.019	153.727		116.26	176.352
139.724	105.752	131.791	116.964	143.517	122.846	140.122	107.062	153.199	134.269		159.668	112.139	123.918	142.861	193.099	141.409	168.405	153.964	164.689	183.911			110.825	170.259	134.75	145.129	153.078	106.341		138.179	158.68	143.47	155.485		120.143	147.136
131.266	85.1743	127.538	120.907	140.8	125.123	113.018	105.038	154.837	132.354		150.149	124.064	117.729	134.968	220.653	146.928	156.221	133.024	168.341	187.972			120.084	177.334	142.993	153.827	152.662	111.678		126.839	153.785	148.147	155.913		119.56	166.622
137.636	104.464	123.07	114.844	153.423	118.065	108.865	89.2359	158.897	128.118		153.151	119.213	119.126	132.658	168.372	127.048	171.998	138.066	175.332	152.374			122.551	180.794	133.45	150.127	145.155	111.133		127.773	158.877	137.363	155.362		119.26	183.332

## Sheet: Figure 5
			Figure 5b				Figure 5c										Figure 5e				Figure 5g			Figure 5i
			Vehicle	sTREM2-157	sTREM2-171		IL-1β			IL-6			TNF				Vehicle	sTREM2-157	Inactive sTREM2-157		Vehicle	sTREM2-157		Vehicle	sTREM2-157
			4.16667	2.29767	3.5069		Vehicle	sTREM2-157	sTREM2-171	Vehicle	sTREM2-157	sTREM2-171	Vehicle	sTREM2-157	sTREM2-171		1.14957	3.49718	1.28783		5.345	4.06075		2.875	4
			7.86362	3.28924	4.23577		1.13523	11.4695	9.9536	1.50206	85.7227	58.4712	1.20735	7.60218	4.89376		0.818501	5.72024	1.05835		4.38867	4.145		2.66667	4.71429
			6.54673	4.12399	3.8666		0.818066	10.624	8.29168	0.50298	133.627	59.8126	0.696898	6.00823	6.37828		1.03193	4.35478	1.15157		3.3825	2.39275		3.125	4.375
			5.91124	1.65643	3.54049		1.04671	9.22156	8.97444	0.994955	86.7425	79.0269	1.09576	5.62678	6.67484		1.15764	3.47634	1.24132		5.01675	3.17675		3	4.875
			9.36675	1.59339	3.52931												0.811634	5.67627	1.07328		3.9464	1.6746		4	5.28571
			7.12475	2.21161	3.90179												1.03073	3.74484	1.38904		2.85775	1.68525		4.25	5.33333
																	1.04603	3.09275	0.711932
																	1.09358	2.98902	0.510143
																	0.860393	3.11317	0.863295

## Sheet: Figure 6
Figure 6a					Figure 6b					Figure 6d					Figure 6f
Hippo		Cortex			Hippo		Cortex			Hippo		Cortex			Hippo		Cortex
Ctrl	sTREM2	Ctrl	sTREM2		Ctrl	sTREM2	Ctrl	sTREM2		Ctrl	sTREM2	Ctrl	sTREM2		Ctrl	sTREM2	Ctrl	sTREM2
0.575662	87.0805	0.615596	108.257		4.51031	164.06	4.47137	236.431		1.192	1.3255	3.00633	2.1414		1.85714	3.54546	2.5	6.07143
0.554556	320.159	1.1667	333.146		-1.53893	349.942	3.59166	395.447		1.62	1.3905	2.61433	2.50867		5.3	4.5	3.5	4.06667
3.12274	63.4677	0.523151	1232.62		1.22139	356.257	1.21763	503.666		1.33567	1.13567	2.286	1.20983		3	7.11111	3.2	3.33333
0.395984	175.954	1.41831	2091.87		12.1332	422.99	1.76155	522.733		2.436	0.414	4.882	1.9096		2.75	4	1.69231	4.3
1.96082	1371.89	2.27688	189.944		-2.94232	559.833	-0.0145081	585.746		2.314	0.9545	2.918	1.71833		2.75	6.4	2.71429	3.55556
0.672427	106.414	0.602224	1702.22		0.92673	306.381	1.1201	299.628
0.447269	314.708	0.934494	112.972		0.313428	1343.18	0.960819	429.677
0.270541	188.499	0.462645	641.763		-0.228626	131.238	-1.49888	118.065
						516.472		250.649

## Sheet: Figure 7
Figure 7a					Figure 7b					Figure 7d																	Figure 7e					Figure 7g
Hippo		Cortex			Hippo		Cortex			Target				Opposite				Right				Left					WT		5xFAD			WT		5xFAD
Ctrl	sTREM2	Ctrl	sTREM2		Ctrl	sTREM2	Ctrl	sTREM2		WT-Ctrl	WT-sTREM2	5xFAD-Ctrl	5xFAD-sTREM2	WT-Ctrl	WT-sTREM2	5xFAD-Ctrl	5xFAD-sTREM2	WT-Ctrl	WT-sTREM2	5xFAD-Ctrl	5xFAD-sTREM2	WT-Ctrl	WT-sTREM2	5xFAD-Ctrl	5xFAD-sTREM2		Ctrl	sTREM2	Ctrl	sTREM2		Ctrl	sTREM2	Ctrl	sTREM2
0.30319	301.039	0.983359	243.591		2.8934	216.355	1.1574	302.648		39.69	8.44	34.69	49.27	25.1	30.21	25.62	7.81	10.21	13.75	14.37	32.6	25	47.6	25.31	10.31		20.9	12.57	19.44	20.84		193.769	213.254	128.033	146.284
0.398885	1061.08	1.15617	688.374		3.94003	238.871	0.776512	351.473		34.37	81.35	61.77	33.65	26.04	3.33	12.08	24.27	15.83	9.9	3.54	18.44	23.75	5.42	22.6	23.65		18.3	15.15	21.01	22.62		256.32	179.685	121.704	153.472
0.673714	769.461	0.770034	706.062		0.101581	363.619	2.15751	331.593		40.31	43.65	16.46	48.23	15	18.12	43.02	11.77	22.29	23.33	16.98	3.85	22.4	14.9	23.54	36.15		21.83	24.66	13.55	18.9		189.169	298.182	147.212	154.536
0.422666	77.4219	0.79664	114.005		1.32643	499.369	-0.275337	494.014		38.75	72.81	48.02	24.69	12.71	8.54	10	23.75	38.02	6.77	6.87	25.1	10.52	11.87	35.1	26.46		21.14	18.16	17.55	16.42		184.195	194.251	117.604	148.811
1.60914	60.611	1.1773	294.409		1.2916	96.6632	0.638636	280.545		62.71	41.25	25	32.92	10.52	10.83	28.75	30.73	19.48	16.25	39.9	24.58	7.29	31.67	6.35	11.77		19.67	21.93	12.79	20.1		170.887	212.34	131.148	195.065
2.59241	155.6	1.11649			1.11416	167.818	1.03546	230.973		27.29	29.9	22.4	57.6	11.77	24.9	31.56	10.94	46.67	31.35	26.25	13.85	14.27	13.85	19.79	17.6		11.96	22.45	21.96	17.79		192.693	173.542	125.401	211.802
										32.71	28.12	22.08	57.6	20	22.4	26.87	5.73	35.83	26.25	0	11.46	11.46	23.23	51.04	25.21		20.5	18.06	18.68	22.64		208.679	221.26		195.25
										45.62	10	24.69	50.31	31.25	55.52	40.94	11.67	8.96	21.04	34.06	23.44	14.17	13.44	0.31	14.58		12.36	19.52	12.26	18.22		195.268	164.837		160.789
										48.44	4.69	26.15	58.02	17.29	54.37	26.15	13.44	7.92	16.87	33.23	15.31	26.35	24.06	14.48	13.23		10.86	13.69	11.17	14.96			234.55
										31.56	21.98	7.08	62.08	16.35	17.29	37.5	7.19	22.4	14.58	35.31	17.4	29.69	46.15	20.1	13.33		17.27	8.32	12.88	18.45			191.119
										42.29	34.58	14.9		5.83	21.25	36.98		33.33	19.69	29.69		18.54	24.48	18.44			18.51	20.49	20.19
										28.44	36.35			18.12	23.33			16.98	18.54			36.46	21.77				25.07	22.72
											48.44				9.27				7.19				35.1					19.81
											72.08				4.48				19.27				4.17					17.69
											31.56				15.73				40.21				12.5					15.47
											32.6				26.87				17.81				22.71					23.03
											60.83				23.85				6.04				9.27					19.34
											55.83				6.56				23.75				13.85					17.06
											45.52				15.31				23.02				16.15					23.86

## Sheet: Figure 7c
	Figure 7c
Training Days	WT-Ctrl													WT-sTREM2																				5xFAD-Ctrl												5xFAD-sTREM2
Day 1	38.53	33.8	42.6	38.36	26.51	46.67	47.03	48.17	21.83	48.61	52.81	36.19		41.77	40.77	38.47	35.39	47.49	47.7	50.56	37.56	40.17	54.47	34.5	41.75	30.75	34.78	46.27	45.24	45.91	40.8	31.08		47.44	38.53	26.28	29.83	57.78	60	39.8	60	60	60	40.06		31.0775	60	58.47	60
Day 2	26.4075	30.25	39.015	31.295	24.435	39.4525	36.8125	31.34	25.125	36.5775	17.86	23.8275		40.8575	13.8275	6.9375	7.81	48.5625	27.4375	17.2625	2.9525	36.515	22.28	17.0625	23.8425	42.3425	13.4175	30.4225	19.1575	39.97	11.015	29		39.03	19.2175	59.28	16.7475	60	58.4375	48.4375	60	60	35.0475	13.72		38.7975	60	53.6875	48.5925
Day 3	13.9975	41.4375	18.36	15.31	19.8125	32.4375	55.4675	20.4675	39.2625	29.7475	28.2175	20.8		25.2325	11.435	19.45	21.1375	28.86	9.2975	17.39	15.0925	20.8725	60	35.81	22.0625	21.4175	5.185	7.325	30.4375	11.5775	8.1575	25.9525		47.97	31.89	46.56	26.31	48.8275	46.7175	43.405	45.735	60	59.8125	16.875		25.9525	26.375	53.2025	23.56
Day 4	30.16	30.25	22.31	8.3	2.2	31.05	22.02	28.45	50.44	35.35	5.69	8.08		28.12	21.5	8.72	22.41	34.83	7.45	30.61	26.3	19.33	52.3	23.14	32.19	12.19	9.94	9.67	43.47	10.75	11.27	27.97		53.735	33.9175	60	19.1875	59.3275	45.11	21.28	60	60	40.045	11.78		17.6875	6.6075	57.7175	23.3425
Day 5	19.44	15.45	20.94	19.08	4.63	32.73	23.97	22.81	27.9567	24.515	8.155	6.825		21.98	22.14	4.81	25.27	8.45	16.5	26.28	27.44	49.33	60	20.6225	11.5925	16.6675	4.45	7.84	30.205	8.9075	16.235	7.045		53.78	12.48	49.17	28.16	60	58.23	38.015	56.405	60	57.11	16.42		25.185	17.985	19.4975	37.4225
Day 6	12.16	21.28	25.37	9.16	15.19	23.02	14.76	18.23	10.9675	11.5	3.92	6.61		36.59	9.33	6.58	17.95	18.34	8.36	30.67	8.63	26.2	50.655	5.905	10.875	8.1375	11.735	4.8425	27.0625	8.655	7.6875	9.06		37.08	6.45	49.06	9.2	60	50.79	24.045	60	60	45.53	13.185		13.5925	19.7025	26.795	32.0775
Day 7	10.02	38.5	7.9	4.55	6.02	29.47	8.45	21.38	15.92	11.0475	6.375	6.515		17.12	6.56	8.09	15.78	10.27	8.59	19.2	30.22	14.03	47.92	22.5925	27.5775	6.125	7.28	19.7	10.2	8.2825	17.2475	7.6875		10.75	13.14	39.31	5.92	60	53.7	28.015	37.06	60	32.125	11.53		22.8725	15.2175	10.4225	35.6725
[truncated: 6 more columns]

## Sheet: Figure 7f
Figure 7f
WT-Ctrl											WT-sTREM2											5xFAD-Ctrl											5xFAD-sTREM2
93.67	97.893	94.82	100.149	81.986	89.763	100.073	94.286				108.663	114.628	87.84	110.186	91.29	94.922	114.847	85.407	95.359	93.728		92.744	106.419	102.6	90.616	113.922	107.743						97.836	111.154	97.726	104.994	95.878	99.992	100.015	93.338
93.305	93.154	112.453	104.314	83.36	99.795	92.662	98.059				107.43	108.128	91.613	113.57	95.758	84.481	96.274	116.981	101.003	99.063		100.755	100.912	103.091	106.427	91.462	102.339						116.675	102.864	101.94	101.469	105.166	97.415	95.975	104.642
98.053	99.951	94.03	95.695	92.258	99.091	92.439	95.518				89.033	86.627	86.018	104.266	101.452	92.681	99.328	91.992	99.532	105.465		101.763	97.799	95.992	104.472	107.994	91.472						93.242	98.109	99.258	103.696	103.15	101.317	103.867	98.173
88.303	88.108	89.259	100.997	98.823	99.179	84.389	93.576				95.321	98.982	93.791	112.416	91.013	94.386	96.516	91.46	102.468	104.664		105.481	102.516	100.078	115.116	107.938	100.36						94.29	103.399	95.257	98.863	94.985	98.365	106.374	98.533
68.791	87.664	96.354	100.646	94.168	90.071	98.555	93.031				88.713	112.237	92.679	105.625	92.918	93.759	106.081	111.957	91.664	107.544		100.118	98.047	102.316	88.201	93.826	97.736						87.219	96.876	102.987	97.019	94.208	98.904	100.892	94.005
85.87	89.401	80.084	105.605	76.78	93.986	105.059	97.89				90.554	97.953	92.942	103.322	100.403	99.576	115.586	90.694	110.361	102.939		99.447	95.965	97.954	96.835	95.798	103.423						93.15	87.752	97.019	96.796	97.512	98.796	108.003	110.991
95.101	93.882	107.138	102.045	76.368	102.313	90.02	98.43				101.709	98.28	88.534	93.024	100.693	104.919	92.327	94.399	85.326	100.226		99.708	102.648	99.108	103.499	102.856	100.435						97.418	98.504	88.371	98.78	87.537	96.72	106.777	96.45
103.408	97.656	88.053	101.97	82.889	99.04	104.417	103.507				100.642	92.263	97.296	110.234	103.129	95.505	89.584	99.469	95.255	93.63		100.643	94.48	101.827	92.069	103.215	103.802						90.115	108.351	96.412	102.352	107.453	101.257	95.626	110.481
108.31	98.601	121.282	96.864	73.708	106.533	98.042	97.489				102.692	113.73	107.787	116.102	101.749	92.583	101.497	93.634	100.763	99.211		107.004	100.204	95.138	110.98	96.381	97.11						107.798	112.235	79.455	104.803	99.179	98.73	93.085	113.85
115.872	89.192	110.684	100.509	98.008	106.875	107.812	101.181				97.864	103.299	97.955	108.618	89.928	93.801	90.551	94.655	92.483	98.709		103.784	96.485	89.087	99.674	115.632	100.808						97.037	111.044	85.862	95.841	93.976	96.645	97.48	101.263
97.838	108.208	119.922	105.903	109.383	95.106	103.631	102.231				93.597	95.97	114.079	99.307	95.691	99.718	97.269	98.348	89.84	99.741		100.082	83.744	104.066	83.867	103.42	97.977						100.944	114.572	97.243	112.079	112.585	97.44	102.408	104.434
84.462	106.6	104.412	102.47	116.904	95.899	104.624	98.78				106.563	103.647	99.42	95.941	83.371	108.919	98.591	93.882	92.856	105.048		103.219	94.39	97.22	101.162	89.793	97.183						114.254	111.241	106.895	94.746	101.475	102.964	104.059	96.877
86.582	102.364	104.537	99.674	97.777	95.17	104.221	100.901				103.73	112.899	100.532	97.836	103.376	107.694	92.924	96.175	107.686	108.04		100.304	106.631	98.679	106.435	94.793	109.421						100.624	96.567	109.41	100.239	101.641	96.587	101.213	99.057
107.043	108.317	90.686	94.554	118.872	86.635	104.119	100.01				105.272	108.054	95.672	104.698	110.183	101.729	111.349	101.269	98.743	101.278		98.541	108.448	100.273	103.764	76.528	98.791						97.605	101.395	110.698	95.765	94.034	102.475	105.241	97.414
108.803	102.947	97.951	91.475	107.319	103.836	102.367	100.693				99.299	91.721	126.43	103.213	103.798	104.425	96.632	115.194	100.863	103.107		96.05	90.455	99.065	93.911	116.115	99.73						96.84	111.097	105.468	103.551	103.413	102.242	98.888	94.554
122.581	102.697	96.824	91.718	108.529	113.03	99.397	100.718				101.583	90.732	101.462	112.814	113.831	104.772	99.646	87.642	108.237	98.309		102.292	106.275	107.298	99.374	104.86	100.14						100.669	101.525	99.832	99.217	93.373	101.181	95.129	100.823
122.395	101.579	89.982	100.819	113.623	117.917	102.282	95.815				101.359	92.582	109.282	112.632	89.645	102.823	105.363	116.822	101.024	91.482		103.711	115.716	102.797	100.734	92.333	96.846						114.923	79.844	107.979	98.972	93.53	97.874	99.262	97.267
120.073	106.998	89.326	101.33	100.615	105.282	96.579	97.483				103.514	106.739	107.017	105.465	102.769	109.284	95.969	116.981	106.317	96.866		94.626	97.723	105.043	103.162	104.333	103.337						104.188	75.918	104.124	92.839	100.708	106.573	96.358	91.535
109.263	102.673	108.27	97.143	105.404	100.532	100.208	102.011				104.026	69.592	107.848	64.466	108.631	111.747	110.161	84.063	111.01	96.216		94.633	102.172	101.3	98.771	92.916	98.325						87.704	86.08	105.432	94.55	107.944	97.344	84.794	101.53
90.294	104.501	102.78	106.075	103.23	99.962	109.032	100.873				98.459	101.9	101.761	95.081	120.39	102.243	89.545	117.789	109.144	94.677		95.087	99.41	97.082	101.177	95.739	93.128						107.35	91.396	108.586	102.612	91.153	107.171	100.662	95.121
197.123	321.286	234.067	302.706	356.971	236.083	215.982	228.606				228.122	334.687	309.356	352.538	322.078	285.588	275.394	292.24	324.701	374.239		153.555	196.228	180.312	316.984	231.732	241.073						286.282	207.189	329.237	249.517	214.602	404.576	296.138	241.255
196.724	307.613	226.8	271.084	232.089	216.342	189.743	225.538				218.25	228.822	258.566	299.633	274.414	226.014	216.821	257.994	268.407	338.7		159.843	181.818	192.374	263.938	170.037	212.619						241.058	194.19	250.991	223.114	208.199	355.26	222.036	205.947
208.649	277.517	204.122	230.347	202.807	215.234	195.217	237.276				223.859	169.563	204.173	289.566	244.383	225.406	198.673	235.344	238.801	302.388		162.756	175.426	188.869	200.603	179.027	204.542						182.317	201.422	254.808	226.731	206.915	294.537	198.905	139.385
201.452	269.698	210.088	217.857	201.548	216.003	199.155	224.454				229.932	218.838	206.331	266.11	211.833	214.276	212.504	232.266	218.16	297.501		170.738	155.08	181.12	182.042	131.363	198.994						181.058	187.056	220.389	219.452	223.742	263.827	196.844	206.759
208.138	271.91	216.226	218.13	206.439	201.19	199.371	216.31				224.864	217.919	195.834	233.689	187.317	210.317	208.424	216.921	234.252	293.261		169.619	154.309	173.739	187.179	144.013	168.403						180.066	177.024	189.61	235.048	211.986	262.094	210.908	207.856
198.863	274.543	216	228.287	205.26	192.83	201.385	218.821				225.41	206.451	203.225	250.584	183.846	205.794	193.259	222.41	206.012	296.375		174.195	157.907	159.22	151.794	149.959	153.025						190.731	194.755	191.284	228.995	193.88	264.978	212.33	198.354
198.118	253.386	213.13	222.658	209.764	193.604	198.707	209.03				244.391	204.976	197.859	295.612	176.371	217.126	213.933	217.976	221.105	280.254		176.945	149.428	154.927	144.924	133.127	164.732						169.583	197.649	183.09	213.16	279.445	249.572	208.594	217.486
200.338	274.044	213.927	219.962	187.569	205.822	206.882	205.022				218.337	175.295	223.514	278.746	167.2	207.309	210.013	227.381	206.419	273.974		169.566	167.448	155.009	167.539	124.518	149.057						167.376	197.354	205.676	175.807	200.125	243.525	227.691	221.759
199.868	257.219	206.104	200.224	182.173	208.072	193.019	201.521				252.721	142.803	222.971	233.678	175.946	208.42	209.344	217.713	202.515	285.819		175.066	162.98	160.707	156.264	132.789	147.202						186.799	183.659	195.883	184.585	199.031	249.207	201.653	210.992
191.375	250.682	208.377	207.686	182.003	199.307	206.765	195.507				212.994	216.373	226.78	233.488	161.272	212.226	207.341	207.336	212.357	294.066		171.758	162.024	164.52	144.912	130.991	124.27						166.165	198.609	181.008	203.61	210.054	236.712	205.741	189.501
208.282	268.684	201.435	216.068	180.529	194.47	205.113	205.969				272.938	216.373	230.861	286.434	179.228	200.241	220.297	208.034	208.455	288.81		139.838	172.273	166.121	131.897	137.985	129.963						158.424	195.515	186.036	176.804	191.535	238.489	214.272	213.02
213.121	270.366	198.97	212.62	172.312	185.583	203.875	198.565				222.883	200.538	239.985	232.613	176.785	198.152	209.825	199.001	214.051	298.207		133.341	163.921	169.41	133.093	130.832	130.781						151.735	179.14	183.735	197.91	197.267	239.015	214.575	182.995
200.554	261.37	201.612	222.841	175.673	208.659	205.94	195.875				242.041	195.48	236.864	245.022	185.945	202.384	218.497	201.823	211.167	302.13		135.195	179.532	170.088	126.254	155.363	122.711						159.484	180.174	180.776	203.507	190.261	228.028	214.959	182.72
204.996	249.146	201.345	210.252	158.185	222.326	211.581	190.835				224.959	180.495	259.22	250.845	174.65	197.944	230.208	198.117	190.834	296.824		134.121	171.413	170.867	164.521	129.396	140.337						145.986	204.688	181.238	190.983	204.206	224.26	190.275	166.441
219.135	237.039	205.572	208.7	171.986	214.33	209.978	192.363				263.19	200.055	234.958	262.026	164.847	190.32	226.63	201.371	206.211	260.293		134.384	175.751	175.82	138.814	147.218	132.92						149.407	184.79	159.15	182.511	212.708	227.577	235.177	227.803
221.711	246.935	196.378	211.109	201.977	224.874	216.844	197.089				231.748	187.718	251.691	262.573	175.85	198.327	224.637	198.845	203.012	249.453		139.219	160.451	167.818	92.976	142.623	128.587						157.819	170.501	161.674	173.119	200.026	226.654	193.622	202.103
192.121	236.017	199.864	206.355	203.228	236.127	218.529	186.635				231.822	195.605	235.131	270.991	202.571	192.517	228.143	215.181	210.914	255.553		141.482	168.361	172.417	137.972	127.092	132.5						156.145	202.239	170.715	181.382	248.434	221.52	214.663	183.576
206.163	248.993	193.892	199.718	178.263	222.617	214.199	202.475				233.019	200.304	238.739	244.423	159.833	206.597	232.873	195.467	203.918	241.29		141.142	167.677	177.462	113.297	111.646	151.53						157.409	172.824	155.474	182.304	196.879	223.953	222.081	206.224
201.98	263.372	191.042	198.175	165.893	233.991	212.855	208.539				219.301	187.336	245.096	248.57	172.878	192.058	212.013	193.883	201.498	251.016		150.275	160.739	165.861	126.787	157.163	124.116						147.994	103.125	158.313	177.394	206.602	219.277	215.28	213.677
199.806	240.365	196.527	195.752	175.57	231.085	198.122	202.205				191.123	189.174	266.23	249.095	201.556	182.92	225.946	191.505	197.101	251.711		164.54	140.975	155.078	139.881	134.236	127.279						143.698	127.587	167.26	183.997	195.034	230.127	231.382	202.778
203.278	239.405	188.495	201.489	175.032	210.915	205.773	206.073				216.244	142.368	264.706	229.188	207.148	184.884	246.106	190.828	207.722	270.487		150.693	152.595	155.788	128.91	131.283	130.819						144.603	105.993	163.966	184.813	176.035	227.967	215.05	220.982
206.999	245.872	202.941	222.158	180.657	200.122	210.15	205.723				237.97	183.246	253.765	228.25	213.474	191.564	237.663	182.049	220.566	261.661		125.705	143.803	161.339	163.563	148.932	118.819						154.771	127.947	167.416	203.311	252.245	230.241	231.566	171.863
195.783	249.216	186.036	213.206	165.846	195.346	202.194	205.611				217.732	132.792	264.036	249.751	218.53	197.458	237.565	185.022	212.693	241.077		127.827	151.243	149.466	122.975	128.568	137.61						150.767	150.134	160.136	176.343	170.802	227.208	249.484	192.588
181.649	247.835	193.952	182.934	186.81	195.454	220.255	201.727				187.129	169.933	253.282	251.735	206.325	187.248	228.129	178.308	206.536	238.945		141.102	143.602	150.474	120.596	151.896	125.823						142.729	138.935	159.34	182.065	194.067	229.957	209.321	181.836
185.743	235.808	180.505	207.927	176.09	208.74	199.188	202.017				225.403	184.432	265.491	240.294	209.691	191.577	256.632	166.464	209.306	226.098		138.753	147.258	151.609	90.222	139.436	143.507						139.099	141.291	163.791	205.627	199.197	224.846	226.328	174.523
188.317	242.595	188.793	212.501	180.41	199.138	186.766	202.58				210.024	186.885	249.357	156.967	196.736	200.172	231.05	175.228	217.735	224.503		135.549	141.805	153.892	135.161	139.185	144.302						141.045	145.338	165.682	197.454	167.829	217.14	216.094	168.461
185.633	238.456	182.046	214.574	165.345	211.032	190.166	200.407				242.882	182.084	269.932	187.347	198.485	191.095	243.277	167.288	222.341	243.756		135.926	140.805	148.07	115.478	147.813	143.23						140.643	169.108	166.201	185.464	190.345	222.998	223.453	177.905
181.239	254.226	200.404	202.298	174.662	187.696	202.244	200.022				241.475	177.232	266.417	249.877	232.996	189.358	234.898	156.353	226.232	240.391		135.108	134.048	139.662	123.925	144.986	149.171						135.543	148.235	166.518	194.206	170.407	220.346	208.773	160.579
185.638	255.141	195.119	201.523	181.872	202.578	199.319	197.397				213.278	187.735	262.329	225.58	205.148	174.368	257.725	163.087	207	235.638		134.313	133.485	138.885	143.678	125.13	126.689						134.352	142.898	152.46	197.339	179.233	224.703	197.801	168.624
195.171	247.922	189.759	211.648	185.871	188.883	199.128	203.022				235.41	182.678	237.416	225.729	213.73	185.321	238.421	175.372	216.863	243.892		136.208	132.385	145.866	129.066	138.937	127.872						145.796	164.122	163.913	190.431	189.759	222.023	220.963	157.327
192.162	223.796	188.79	210.613	172.492	191.586	196.652	210.653				212.83	180.025	249.039	172.232	205.01	192.829	236.167	168.459	199.354	229.715		128.693	146.875	164.792	116.709	146.582	131.392						144.361	163.613	168.246	207.587	158.158	225.202	234.09	169.335
191.378	202.142	201.338	211.625	172.901	205.369	196.669	204.922				220.031	173.44	259.572	216.507	199.69	202.575	253.047	182.641	189.579	236.359		127.842	133.534	169.029	137.038	145.028	124.193						144.708	141.131	158.852	196.618	175.571	225.961	208.677	171.256
199.592	193.275	196.411	215.998	168.944	206.76	197.4	203.728				218.251	156.975	235.491	200.781	196.603	188.024	233.744	174.887	213.563	227.722		128.304	121.509	166.834	119.287	154.759	140.756						143.508	140.668	160.477	197.329	193.448	220.36	231.881	171.069
198.709	242.713	188.822	201.633	153.694	205.406	203.37	204.801				191.933	153.145	241.78	233.894	172.665	202.119	256.213	173.195	212.236	214.753		122.522	125.566	143.68	139.394	150.476	126.373						146.324	140.526	160.353	184.718	227.066	223.215	192.697	167.712
204.099	267.596	179.717	183.3	158.466	204.471	206.861	194.904				222.705	152.243	274.815	193.77	189.656	177.413	262.578	176.974	206.687	218.427		126.286	127.364	131.702	123.606	147.783	115.575						144.855	158.659	166.273	192.439	178.032	218.016	216.066	174.128
198.128	283.089	183.61	179.519	165.336	223.947	205.637	204.44				227.81	156.874	273.627	188.971	165.732	192.841	238.777	171.29	211.431	211.594		125.591	118.972	132.224	122.589	162.619	118.378						146.078	149.847	171.587	185.074	148.452	216.449	176.334	169.795
197.794	275.119	189.115	176.579	151.761	200.049	198.483	206.102				225.781	149.657	291.251	165.243	176.68	198.889	230.015	169.052	217.888	219.761		132.926	139.168	139.254	144.519	143.006	113.363						138.712	166.227	111.092	184.325	193.005	209.995	196.393	171.621
196.618	287.431	193.979	175.123	169.088	187.042	194.414	206.135				220.093	182.103	261.841	0	207.254	191.668	224.522	180.848	215.756	232.224		122.82	125.322	150.602	116.806	136.786	136.582						149.053	176.168	172.597	192.549	178.064	211.938	198.843	175.709
195.47	284.188	193.966	176.869	157.828	193.198	200.59	199.963				187.396	192.2	263.568	206.644	190.708	176.135	216.43	171.308	221.091	233.432		129.367	120.892	141.475	115.256	156.088	136.278						155.856	154.174	164.335	173.732	178.899	219.388	190.19	106.577
198.044	276.842	188.886	183.587	149.601	192.936	192.447	198.342				198.512	195.172	281.831	120.067	172.232	192.347	204.651	167.205	212.628	234.648		128.552	128.144	156.859	100.936	147.477	118.72						144.126	169.337	166.683	179.111	176.658	213.988	203.476	182.906
187.067	246.402	196.234	200.446	171.86	186.31	196.562	197.229				199.362	175.822	266.11	169.953	190.876	188.352	215.649	170.959	220.056	248.045		131.709	133.118	167.564	128.408	135.264	119.529						133.048	173.376	159.731	188.945	185.976	218.994	210.014	162.862
201.778	281.234	183.299	214.062	159.187	194.141	194.581	195.377				208.289	158.388	279.819	194.168	193.773	185.889	231.9	164.252	217.238	227.639		125.798	134.576	166.319	122.714	149.475	112.427						131.279	156.786	143.316	172.196	159.167	219.537	231.779	183.112
198.009	278.518	177.928	228.44	155.532	217.838	193.838	199.009				212.519	192.978	294.002	198.651	207.363	193.187	234.279	184.311	227.656	216.731		131.614	129.85	169.959	111.591	132.724	131.586						147.095	164.695	163.246	158.207	171.245	211.365	189.347	163.788
187.437	265.671	188.356	215.265	165.126	213.675	200.838	194.343				200.197	188.512	308.22	214.884	179.517	192.25	238.952	168.457	211.615	224.675		120.295	128.897	158.825	120.685	151.795	120.53						141.458	143.483	151.026	163.64	171.536	213.232	220.818	154.375
183.458	257.449	210.02	196.098	158.233	236.537	200.276	192.846				210.181	171.043	280.195	230.39	206.26	197.027	221.981	179.277	224.38	208.56		130.463	127.268	174.296	130.351	136.475	113.501						144.505	154.329	146.109	169.411	177.275	222.736	205.914	151.491
192.991	258.563	172.971	195.116	156.32	214.491	195.378	193.171				218.708	188.912	288.025	214.623	176.996	175.321	231.164	169.516	222.762	213.183		129.934	132.66	168.545	101.972	154.44	115.698						140.987	161.244	153.16	156.208	204.825	218.632	208.784	168.671
191.129	253.96	176.198	182.886	173.547	221.315	200.352	196.378				219.925	169.195	305.889	217.371	193.705	183.252	224.407	171.629	243.323	203.466		131.222	129.67	160.894	132.473	147.103	123.95						141.8	156.901	155.35	144.119	178.685	214.365	208.813	171.358
192.996	255.514	201.889	186.138	169.003	223.638	196.848	184.524				213.709	144.329	305.331	189.224	218.05	186.436	236.515	168.242	213.501	193.628		126.931	131.994	162.213	120.081	138.892	123.723						137.815	151.442	168.254	156.204	178.631	218.282	220.443	155.791
201.752	264.357	186.638	183.02	154.833	199.421	203.835	196.714				211.218	157.25	289.643	212.482	202.519	189.878	217.699	181.029	227.108	191.27		124.726	131.406	153.718	118.93	138.094	126.486						142.218	152.571	169.531	155.799	184.323	216.315	189.62	161.74
206.219	267.42	177.829	200.443	155.637	214.612	196.408	194.361				235.991	187.522	297.117	180.448	209.197	185.169	222.682	173.026	238.134	191.381		122.193	126.451	152.239	131.292	137.541	122.725						143.245	162.532	153.945	165.618	178.396	219.936	191.978	162.982
194.215	253.903	180.429	205.606	151.895	205.867	198.613	203.273				230.359	192.357	319.871	208.841	219.457	176.004	215.359	169.993	237.104	193.037		123.019	136.006	150.016	129.309	136.797	126.644						147.737	148.257	151.497	148.173	197.003	208.731	207.717	164.645
196.082	268.755	183.128	189.969	160.098	191.89	203.32	194.989				235.638	181.437	291.319	194.816	221.504	181.48	216.376	164.56	219.642	196.496		123.738	127.654	155.674	116.083	136.331	127.635						147.673	155.66	151.026	152.172	184.08	212.117	178.611	163.539
200.387	272.158	179.104	193.66	178.262	196.368	205.002	198.618				208.262	180.504	304.389	191.566	187.904	182.345	213.311	164.5	250.125	201.495		123.106	116.712	140.42	130.117	134.858	129.234						147.506	159.399	150.337	161.996	194.115	221.632	210.962	161.273
194.985	257.914	190.516	172.67	203.562	188.302	209.241	195.372				215.17	177.966	282.958	198.016	212.859	169.742	220.63	164.244	235.871	176.043		128.326	119.229	143.684	73.95	138.334	119.531						139.918	145.217	174.82	150.196	201.333	217.537	198.221	165.087
194.241	260.284	186.947	170.212	186.522	194.094	218.161	190.475				201.64	184.041	291.396	227.323	215.919	170.145	209.597	164.754	253.993	188.345		122.97	121.966	149.427	109.718	137.115	129.028						145.883	149.984	166.216	144.879	204.875	206.545	184.09	163.933
187.843	267.099	191.383	163.185	180.826	187.972	212.641	190.362				206.484	168.336	302.03	203.837	214.213	174.371	216.18	162.342	223.379	194.677		126.358	117.558	153.841	126.028	128.453	126.303						146.195	150.476	159.662	153.901	215.156	215.771	191.652	164.398
196.623	281.157	194.796	177.313	168.651	187.929	209.084	189.873				225.366	182.167	302.116	173.778	216.608	173.414	222.198	159.234	228.006	199.297		131.398	116.545	150.533	134.418	125.682	125.288						147.047	157.757	141.961	146.918	178.874	206.101	203.967	165.17
194.417	253.835	184.424	186.89	153.613	187.833	223.297	202.212				195.028	175.405	292.71	173.468	216.275	167.326	243.701	169.484	241.065	191.123		130.363	119.229	146.037	128.783	120.535	119.569						148.026	154.223	149.102	143.202	192.019	210.152	194.091	154.365
184.433	238.88	206.481	183.414	165.171	195.488	205.968	192.694				194.163	175.859	298.138	185.731	205.254	169.062	233.941	166.23	229.585	188.005		132.493	124.307	145.008	119.301	126.824	123.697						146.409	157.573	153.245	142.773	208.127	209.568	179.351	151.251
194.462	209.219	194.487	199.033	160.268	191.183	201.467	194.815				220.429	178.774	296.897	185.132	213.404	171.533	221.306	163.027	226.732	182.671		138.555	117.831	137.477	108.329	126.55	127.076						146.444	156.171	147.489	143.897	175.066	209.87	203.837	154.228

[truncated: 8 more sheets: Supplementary Figure 1, Supplementary Figure 2, Supplementary Figure 3, Supplementary Figure 4, Supplementary Figure 4e and f, Supplementary Figure 5, Supplementary Figure 6, Supplementary Figure 7]
